# Supplementary material for: Multiscale Entropy of the Heart Rate Variability for the Prediction of an Ischemic Stroke in Patients with Permanent Atrial Fibrillation
Source: PLoS One. 2015 Sep 1;10(9):e0137144. doi: 10.1371/journal.pone.0137144 (PMC4556684; doi:10.1371/journal.pone.0137144)
Supplement: S1 Data — (XLSX) [file pone.0137144.s001.xlsx]

## Sheet: AF_173subject_info
RNAME	FN	SerNo	all_cause	nVE	MRR	SDRR	SDARR	TPW	ULF	VLF	LF	HF	state	days	CV_death	O_death	age	sex	loop	spiro	beta	ACE	ARB	CCB	antiHT	digitalis	iproveratril	ISDN	antiPA	warfarin	Statin	A1	A2	A3	A4	A5	A6	A7	Cidays	antiDB	hrv_phase	CHADS	CHADSVasc	MeanEn_HF	MeanEn_LF	MeanEn_VLF	MeanEn_VLF1	MeanEn_VLF2	slope_HF
file_name001	100742	71	0	1651	734.502	251.072	113.274	11.3911	9.68531	8.65999	9.89454	10.3426	0	18	0	0	62	1	0	0	1	0	0	0	1	1	0	0	0	0	0	1	0	0	1	0	0	-	3094	0	5	1	1	1.52146	1.11524	0.659847	0.765648	0.547283	-0.803129
file_name002	100839	235	0	11	795.869	214.549	95.5171	10.9093	9.7011	8.00454	9.13405	9.71325	0	1028	0	0	67	1	1	0	0	0	0	0	0	1	0	0	1	0	0	1	0	0	1	0	0	-	3079	0	5	1	2	1.67028	1.22493	0.631631	0.726618	0.530573	-0.785167
file_name003	100842	239	0	98	820.137	199.957	87.9762	10.7648	9.32236	7.99188	9.05443	9.64758	0	105	0	0	78	0	0	0	0	0	0	0	0	0	0	0	0	0	0	0	1	0	0	2	3	+	3079	0	5	3	5	1.71497	1.2304	0.71588	0.761718	0.667112	-0.924443
file_name004	100844	22	1	791	673.671	135.362	59.3813	10.0095	8.44262	7.73202	8.08328	8.79265	1	264	1	0	52	1	0	0	0	0	0	0	0	1	0	0	0	0	0	1	0	0	1	0	0	-	3079	0	5	0	0	1.65161	1.30524	0.809968	0.975706	0.633635	-0.831651
file_name005	100919	214	1	238	634.529	177.217	108.321	10.3958	8.98381	7.45668	8.49648	9.20324	1	119	0	1	89	0	0	0	0	0	0	1	1	1	0	0	0	1	0	0	1	0	1	1	1	+	3063	0	5	4	6	1.45777	1.04563	0.68325	0.726648	0.637079	-0.920961
file_name006	100946	240	0	90	853.865	273.122	148.175	11.3495	9.75964	8.73936	9.83705	10.2536	0	1442	0	0	84	1	0	0	0	0	0	0	0	0	0	0	0	0	0	0	1	0	1	1	1	+	3059	0	5	3	4	1.57119	1.13865	0.682613	0.745621	0.615577	-0.844569
file_name007	101019	60	0	73	661.059	123.662	26.2871	9.67691	6.66562	6.73895	7.89643	8.68046	0	110	0	0	83	0	0	0	0	1	1	1	1	0	0	0	0	0	0	0	1	0	1	1	1	+	3050	0	5	4	6	1.65885	1.17885	0.582111	0.706203	0.450088	-0.948896
file_name008	101043	222	0	340	838.22	347.868	229.123	12.2621	11.133	9.44991	10.8119	10.9443	0	2921	0	0	57	1	1	0	0	0	0	0	0	1	0	0	1	1	0	1	0	0	1	0	0	-	3046	0	5	1	1	1.15249	0.809999	0.529202	0.559826	0.496621	-0.862828
file_name009	101093	131	0	491	849.458	239.511	95.7201	10.9686	9.11118	7.99074	9.22499	9.97395	0	2884	0	0	66	1	0	0	0	1	0	1	1	0	0	0	1	1	0	1	0	0	1	0	0	-	3035	0	5	1	2	1.68392	1.16301	0.625642	0.728077	0.516659	-1.1201
file_name011	101128	251	0	225	740.715	203.121	45.7804	10.676	8.17218	8.05719	9.16098	9.74366	0	482	0	0	69	0	0	0	0	0	0	0	0	1	0	0	0	0	0	0	1	0	1	1	1	+	3032	0	5	2	4	1.71657	1.29081	0.677022	0.81559	0.529596	-0.774066
file_name012	101132	231	0	20	598.867	91.5415	39.5897	9.14693	6.38516	5.89521	7.54513	7.97664	0	1400	0	0	31	1	1	1	1	1	0	0	1	1	0	0	0	1	0	1	0	0	1	0	0	-	3031	0	5	2	2	1.68246	1.06776	0.502845	0.530534	0.473387	-0.773943
file_name013	101138	58	0	4	984.812	264.884	117.395	11.3475	9.5191	8.76828	9.95186	10.3329	0	42	0	0	72	0	0	0	0	0	0	1	1	1	0	0	0	0	0	0	1	0	1	1	1	+	3031	1	5	4	6	1.79375	1.34292	0.739458	0.858158	0.61317	-0.805572
file_name014	101163	245	0	100	800.212	212.474	80.7716	10.8293	8.89185	8.01715	9.12824	9.80524	0	2908	0	0	63	0	1	1	0	1	0	1	1	0	0	0	1	1	0	0	1	0	1	1	1	+	3026	1	5	5	6	1.66324	1.192	0.615698	0.718937	0.50586	-0.923316
file_name016	101193	142	0	1057	1038.14	185.551	71.9922	10.5231	8.69341	8.67709	9.08099	9.31952	0	823	0	0	67	1	1	0	0	1	0	1	1	0	0	0	1	1	1	1	0	1	0	1	2	+	672	0	5	2	3	1.6815	1.53316	1.10922	1.28399	0.923278	-0.257718
file_name017	101322	12	0	0	843.494	268.941	188.079	11.783	10.9017	8.92349	10.0743	10.377	0	2879	0	0	62	0	1	0	1	0	0	1	1	1	0	0	1	1	1	1	0	0	1	0	0	-	3004	0	5	2	3	1.14029	0.765773	0.489055	0.518242	0.458002	-0.886071
file_name018	101525	163	0	216	895.947	257.274	64.3848	11.3649	8.71169	8.72029	9.97324	10.4945	0	2104	0	0	81	1	1	1	0	0	1	0	1	0	0	0	0	1	0	1	0	0	1	0	0	-	2980	0	5	3	4	1.77997	1.33234	0.738602	0.840664	0.630015	-0.852565
file_name019	101534	32	0	402	1199.09	352.555	146.763	11.7593	9.83362	9.36034	10.4807	10.7117	0	52	0	0	76	0	0	0	1	0	0	1	0	1	0	0	0	1	0	1	0	0	1	0	0	-	2977	0	5	1	3	1.89761	1.42545	0.818331	0.94401	0.684618	-0.854909
file_name020	101605	26	0	383	829.644	216.725	82.1777	10.7659	8.73496	8.05227	9.07882	9.78578	0	2855	0	0	56	0	0	0	0	0	0	1	1	1	0	0	0	1	0	1	0	0	1	0	0	-	2967	0	5	1	2	1.76975	1.32339	0.83444	0.930621	0.732112	-0.92997
file_name021	101613	199	0	698	792.787	196.639	53.5452	10.7707	8.08392	8.1023	9.26298	9.86282	0	2850	0	0	61	1	0	0	0	0	0	0	0	0	0	0	0	0	0	0	1	0	1	1	1	+	2966	0	5	2	2	1.73549	1.29515	0.71896	0.833533	0.597064	-0.875074
file_name022	101653	149	0	12	616.922	179.92	100.707	10.3321	8.54416	7.67117	8.52316	9.17458	0	2844	0	0	75	0	1	1	0	1	0	0	1	1	0	0	0	1	1	1	0	0	1	0	0	-	2961	0	5	3	5	1.52189	1.15019	0.654901	0.765829	0.536882	-0.848392
file_name023	101699	2	1	6	858.687	171.201	83.187	10.3789	8.6041	7.50718	8.75752	9.36985	1	539	1	0	77	0	1	0	0	0	0	0	0	0	0	0	0	0	1	1	0	1	0	1	2	+	537	1	5	3	5	1.77123	1.25417	0.681951	0.76982	0.588466	-1.00721
file_name024	101719	179	0	327	840.614	253.972	160.028	11.1653	9.67147	8.45574	9.57455	10.0784	0	13	0	0	78	1	0	0	0	0	0	0	0	1	0	0	0	0	0	0	1	0	1	1	1	+	2954	0	5	3	4	1.39579	0.969544	0.561816	0.636349	0.482518	-0.853985
file_name025	101772	92	0	71	697.281	142.359	72.8514	9.91083	8.31312	6.80469	8.02106	8.78796	0	18	0	0	76	1	1	1	0	1	0	1	1	1	0	0	1	0	0	0	1	0	1	1	1	+	2942	0	5	5	6	1.66659	1.15671	0.640412	0.705662	0.570991	-1.02062
file_name028	101942	152	0	46	1356.56	365.461	170.805	11.7723	9.8409	9.38407	10.5222	10.7335	0	56	0	0	79	1	0	0	0	0	0	0	0	0	0	0	0	0	0	0	1	0	1	1	1	+	2919	0	5	1	2	1.95723	1.43578	0.750248	0.911048	0.579169	-0.998158
file_name030	102000	85	0	6	893.69	243.258	74.5584	11.3275	8.73125	8.92368	9.99629	10.4031	0	322	0	0	73	0	0	0	1	0	0	0	1	1	0	0	0	0	0	0	1	0	1	1	1	+	2910	0	5	3	5	1.71568	1.33781	0.747394	0.895975	0.589315	-0.716927
file_name031	102011	162	0	4170	632.043	208.343	74.1628	10.7651	8.55959	8.21848	9.06087	9.69227	0	980	0	0	73	0	0	0	0	0	0	0	1	0	0	0	1	0	0	0	1	0	1	1	1	+	2907	0	5	3	5	1.67519	1.25995	0.66023	0.783949	0.528603	-0.95867
file_name032	102013	182	0	1	854.086	243.031	150.744	11.0437	9.86946	8.0218	9.19086	9.85836	0	2792	0	0	77	1	0	0	0	0	0	0	0	0	0	0	0	0	0	1	0	0	1	0	0	-	2907	0	5	1	2	1.5506	1.08657	0.673697	0.74978	0.592749	-0.971868
file_name034	102083	63	0	56	694.505	182.923	99.3749	10.4085	9.18439	7.5121	8.44623	9.11986	0	2059	0	0	67	1	1	1	0	0	1	0	1	1	0	0	0	0	0	0	1	0	1	1	1	+	2898	0	5	4	5	1.57982	1.17298	0.827493	0.866485	0.786009	-0.86091
file_name035	102096	167	0	22660	583.365	178.859	55.6364	10.3689	8.22273	8.66195	8.88054	8.9278	0	2221	0	0	71	1	0	0	1	1	0	0	1	0	0	0	1	1	0	1	0	1	0	1	2	+	2075	0	5	1	2	1.52119	1.12254	0.606084	0.702147	0.50388	-0.752273
file_name036	102132	73	0	16	1115.59	332.772	131.828	11.8039	9.99109	9.40047	10.514	10.7088	0	36	0	0	84	1	0	0	0	0	0	0	0	0	0	0	0	1	0	0	1	0	1	1	1	+	2891	0	5	3	4	1.79194	1.40338	0.966579	1.05458	0.872951	-0.746985
file_name037	102153	195	0	8490	676.643	181.532	82.8871	10.4661	8.64142	8.47048	8.92975	9.24058	0	24	0	0	60	1	0	0	0	1	0	0	1	1	0	0	0	1	0	0	1	0	1	1	1	+	2886	0	5	3	3	1.62656	1.1933	0.750064	0.790771	0.706755	-0.906714
file_name038	102190	221	1	41	870.973	162.893	48.4941	10.4462	8.02763	7.79962	8.91269	9.52649	1	33	1	0	74	1	0	0	0	0	0	0	0	0	0	0	1	1	0	0	1	0	1	1	1	+	2884	0	5	2	3	1.74239	1.28141	0.566915	0.732428	0.390822	-0.867249
file_name039	102211	55	0	12	986.858	199.968	51.3124	10.655	7.93661	8.09099	9.02927	9.83713	0	2723	0	0	63	1	1	1	0	1	0	0	1	0	0	1	0	0	0	0	1	0	1	1	1	+	2882	0	5	4	5	1.76463	1.35099	0.761107	0.892854	0.620939	-1.02155
file_name041	102252	237	0	25	802.291	176.701	97.4463	10.5193	9.13783	7.8948	8.62368	9.39108	0	1252	0	0	85	1	0	0	0	0	0	0	1	0	0	0	0	0	0	0	1	1	0	2	3	+	2877	0	5	4	5	1.62377	1.20056	0.759651	0.812379	0.703552	-0.932902
file_name042	102264	38	0	46	1356.56	365.461	170.805	11.7723	9.8409	9.38407	10.5222	10.7335	0	493	0	0	60	1	0	0	0	1	0	0	1	0	0	1	1	1	0	1	0	0	1	0	0	-	2875	0	5	3	4	1.95723	1.43578	0.750248	0.911048	0.579169	-0.998158
file_name043	102278	57	0	2101	549.782	190.808	126.574	10.612	9.19853	7.51298	8.65928	9.39018	0	2632	0	0	70	1	0	0	0	0	0	0	1	0	0	0	0	0	0	1	0	0	1	0	0	-	2872	0	5	1	2	1.25743	0.814605	0.432636	0.481553	0.380592	-0.936807
file_name044	102340	141	0	233	807.483	239.493	129.19	11.2171	9.65324	9.37141	9.53944	9.97016	0	2739	0	0	72	1	1	1	1	0	1	0	1	1	0	0	0	1	0	1	0	0	1	0	0	-	2864	0	5	2	3	1.4503	1.22255	0.96237	1.02586	0.894825	-0.558357
file_name045	102392	161	0	17	591.757	158.351	90.331	10.2064	8.04914	7.22415	8.35532	9.12605	0	2726	0	0	65	0	0	0	0	0	0	0	0	0	0	0	0	0	0	1	0	0	1	0	0	-	2856	0	5	0	2	1.38798	1.08837	0.629786	0.717975	0.53596	-0.37516
file_name046	102462	189	0	9070	550.884	146.657	49.8731	10.1814	7.89869	7.62857	8.59126	9.07799	0	2702	0	0	76	1	0	0	0	1	0	1	1	0	0	0	0	1	0	1	0	0	1	0	0	-	2848	1	5	3	4	1.66555	1.18989	0.57528	0.693079	0.44995	-0.91318
file_name047	102515	108	0	2405	678.692	141.54	66.6012	9.96508	8.51132	7.13615	8.03919	8.74837	0	2622	0	0	73	1	1	1	0	0	1	0	1	0	0	0	1	1	0	0	1	0	1	1	1	+	2841	0	5	4	5	1.57249	1.14873	0.690709	0.755762	0.621499	-0.918805
file_name051	200019	255	0	536	810.151	195.837	83.3151	10.6155	8.86307	7.92343	8.9432	9.53875	0	23	0	0	73	1	0	0	0	0	0	0	0	1	0	0	1	1	0	0	1	0	1	1	1	+	2823	0	5	2	3	1.66802	1.20452	0.703202	0.777715	0.623926	-0.928871
file_name052	200032	238	1	3301	775.142	181.361	91.6598	10.5707	9.08389	7.93154	8.8725	9.37008	1	2528	1	0	61	0	1	1	0	0	0	1	1	0	0	1	0	0	1	0	1	0	1	1	1	+	2822	0	5	4	6	1.5622	1.12557	0.725452	0.770882	0.677118	-0.900686
file_name053	200041	204	1	111	921.001	206.002	106.996	10.6596	9.00923	8.31948	9.05183	9.58615	1	691	0	1	71	0	0	0	0	0	0	0	0	1	0	0	0	1	0	1	0	1	0	1	2	+	669	0	5	0	2	1.78355	1.35825	0.818669	0.893431	0.739127	-0.78731
file_name054	200049	3	0	3794	688.346	309.121	198.41	11.5382	10.7587	9.6348	9.04595	9.60214	0	422	0	0	75	1	0	0	0	0	0	0	0	0	0	0	0	1	0	0	1	0	1	1	1	+	2821	0	5	3	4	0.851113	0.635335	0.715882	0.612501	0.825871	-0.400101
file_name055	200056	223	0	0	1019.83	244.668	138.681	11.1742	9.97595	8.39574	9.60949	9.98538	0	569	0	0	77	0	0	0	0	0	0	0	0	1	0	1	0	1	0	1	0	0	1	0	0	-	2820	0	5	1	4	1.73913	1.25992	0.810914	0.853148	0.765981	-0.940222
file_name056	200057	205	0	12	583.477	132.883	65.2162	9.99936	8.70704	6.87617	8.06748	8.75376	0	730	0	0	56	0	1	0	0	1	0	0	1	1	0	0	0	0	0	0	1	0	1	1	1	+	2820	0	5	4	5	1.35479	0.89861	0.418802	0.512336	0.319289	-0.911936
file_name057	200069	207	0	3470	707.474	158.805	58.6765	10.0717	7.82279	7.45563	8.26027	8.9472	0	45	0	0	81	1	1	0	1	0	0	0	1	0	0	0	0	1	0	1	0	0	1	0	0	-	2819	0	5	3	4	1.51359	1.17692	0.859671	0.881806	0.836122	-0.876571
file_name058	200085	8	0	160	620.787	142.824	83.4207	9.9177	8.62251	6.6565	7.7016	8.67636	0	1613	0	0	88	0	1	0	0	0	0	0	0	0	0	0	0	0	0	1	0	1	0	1	2	+	1613	0	5	2	4	1.48653	1.01876	0.596601	0.655396	0.534047	-1.02828
file_name059	200119	248	0	13	773.74	182.424	103.71	10.3044	8.52601	7.46802	8.55904	9.29227	0	1053	0	0	76	1	0	0	0	0	0	1	1	0	0	0	0	1	0	1	0	0	1	0	0	-	2812	0	5	2	3	1.58191	1.11989	0.689549	0.774782	0.598867	-0.961031
file_name060	200140	134	1	60	556.614	110.516	48.1137	9.39159	7.59828	6.70755	7.23437	8.09847	1	2630	0	1	75	1	0	0	0	0	0	1	1	1	0	0	0	0	0	1	0	1	0	1	2	+	1734	0	5	2	3	1.58331	1.27161	1.04573	1.04695	1.04444	-0.817798
file_name061	200141	45	1	34	555.541	147.893	90.6456	9.90732	8.40445	6.75367	7.75203	8.63309	1	268	0	0	67	1	0	0	0	1	0	0	1	1	0	0	0	0	0	1	0	1	0	1	2	+	185	0	5	1	2	1.36614	0.934732	0.681577	0.65234	0.712683	-0.929036
file_name062	200145	175	0	28	1173.85	283.502	83.3836	11.4333	9.24553	9.47963	10.1672	10.3516	0	2690	0	0	75	0	0	0	0	0	0	0	0	0	0	0	0	1	0	0	1	0	1	1	1	+	2808	0	5	3	5	1.85109	1.57139	0.956997	1.14197	0.760201	-0.679749
file_name063	200199	211	0	984	731.81	187.923	94.5309	10.8663	9.78177	8.01496	8.90559	9.59178	0	2689	0	0	73	1	0	0	0	0	1	1	1	0	0	1	0	1	1	1	0	0	1	0	0	-	2801	0	5	1	3	1.5213	1.1143	0.692243	0.769841	0.609684	-0.966449
file_name064	200205	219	0	1313	731.879	188.099	94.6304	10.8673	9.78333	7.99916	8.90355	9.59464	0	681	0	0	30	1	0	0	0	0	0	0	0	0	0	0	0	1	0	1	0	0	1	0	0	-	2800	0	5	0	0	1.52189	1.11769	0.691507	0.767297	0.610873	-0.930884
file_name065	200211	261	0	331	612.029	124.758	48.7262	9.60484	7.51433	6.57664	7.638	8.48893	0	55	0	0	89	0	1	0	0	0	0	0	1	0	0	0	0	0	0	0	1	0	1	1	1	+	2800	0	5	5	7	1.59649	1.14673	0.70327	0.747571	0.656137	-0.96038
file_name066	200220	82	0	21	693.714	224.826	146.947	10.8278	9.26853	7.98777	9.1616	9.73748	0	2670	0	0	54	1	0	0	0	0	0	0	0	1	0	0	1	1	0	1	0	1	0	1	2	+	1238	0	5	0	0	1.37948	0.945562	0.544514	0.60671	0.478342	-0.923041
file_name067	200231	213	0	63	792.666	191.412	66.8679	10.7431	8.72908	7.99078	9.10494	9.75446	0	1872	0	0	72	1	0	0	0	0	0	0	0	0	0	0	0	0	0	0	1	0	1	1	1	+	2795	0	5	2	3	1.71702	1.2525	0.663279	0.789203	0.529306	-0.931115
file_name068	200237	34	0	44	1089.37	302.677	167.621	11.7452	10.287	9.40541	10.3676	10.5487	0	136	0	0	72	1	0	0	1	0	1	1	0	0	0	1	1	1	0	0	1	0	1	1	1	+	2795	0	5	2	4	1.51911	1.11438	0.732506	0.77145	0.691073	-0.849749
file_name069	200250	24	0	4240	787.059	244.243	149.459	11.0196	9.5408	8.71797	9.38242	9.8136	0	2614	0	0	77	1	0	0	0	0	0	1	1	1	0	0	0	1	1	1	0	0	1	0	0	-	2794	0	5	2	3	1.55605	1.12035	0.742697	0.773867	0.709535	-0.925571
file_name070	200251	262	0	569	528.169	123.738	43.5076	9.7485	6.98927	6.43111	7.10407	8.10952	0	2431	0	0	70	0	NA	0	0	0	0	0	0	0	0	NA	0	0	NA	1	0	0	1	0	0	-	2794	0	5	0	2	1.00856	0.721093	0.504628	0.511064	0.497781	-0.645058
file_name071	200253	217	0	3505	671.635	224.799	116.396	11.1848	9.95288	8.98143	9.29519	9.86712	0	594	0	0	61	1	0	0	0	0	0	0	0	1	0	0	0	0	0	0	1	0	1	1	1	+	2794	0	5	2	2	1.56768	1.34815	0.935551	0.998407	0.868677	-0.701093
file_name072	200254	124	0	4799	618.819	118.785	65.5318	9.42267	8.11025	6.46404	7.27855	8.02488	0	2680	0	0	53	0	1	0	0	0	0	0	0	1	0	0	0	0	1	1	0	0	1	0	0	-	2794	0	5	1	2	1.45507	1.04607	0.664826	0.720419	0.60568	-0.962501
file_name073	200260	215	0	109	723.174	204.717	108.83	11.057	9.60704	8.34844	9.38143	9.96271	0	1682	0	0	84	1	0	0	0	1	1	1	1	1	0	0	0	1	0	1	0	0	1	0	0	-	2793	0	5	2	3	1.50268	1.09163	0.693423	0.739048	0.644882	-0.851082
file_name074	200281	88	1	17	833.089	187.188	93.851	10.479	8.66095	7.65146	8.74775	9.4696	1	2448	0	0	65	0	1	0	1	1	0	1	1	0	0	0	0	1	0	1	0	0	1	0	0	-	2791	0	5	2	4	1.62709	1.18283	0.740391	0.801684	0.675179	-0.921353
file_name075	200293	147	0	7969	830.962	230.655	129.884	10.8506	9.56865	8.46294	9.126	9.54598	0	2617	0	0	68	1	1	0	0	0	0	0	0	1	0	0	1	0	0	1	0	0	1	0	0	-	2787	1	5	2	3	1.40077	0.965858	0.605598	0.667494	0.539746	-1.06564
file_name077	200314	190	0	239	815.236	261.392	159.01	11.508	10.3824	8.59478	9.84559	10.276	0	1591	0	0	80	1	1	1	0	0	0	0	0	0	0	0	0	0	0	0	1	0	1	1	1	+	2785	0	5	4	5	1.29599	0.881393	0.547295	0.5689	0.524309	-0.915065
file_name078	200316	98	0	13	1027.86	317.169	181.31	11.5223	9.69035	8.99245	10.138	10.5089	0	2654	0	0	69	1	0	0	0	1	0	1	1	1	0	0	0	1	0	1	0	1	0	1	2	+	187	0	5	1	2	1.62355	1.19273	0.612634	0.734154	0.483346	-0.834734
file_name080	200337	259	0	5125	516.466	138.572	79.4857	10.0171	8.51472	7.42519	8.25334	8.73936	0	2669	0	0	50	0	1	1	1	0	0	0	1	1	0	0	0	1	0	1	0	0	1	0	0	-	2783	0	5	2	3	1.23492	0.870956	0.551049	0.592879	0.506545	-0.882812
file_name081	200342	43	0	2	785.799	249.876	164.515	11.2527	10.1955	8.2389	9.39918	10.0248	0	2664	0	0	80	1	0	0	0	0	0	1	1	0	0	0	0	1	1	1	0	0	1	0	0	-	2781	0	5	2	3	1.46861	1.05013	0.631642	0.706206	0.552312	-0.912354
file_name082	200344	256	0	696	989.509	294.646	143.879	11.4719	10.2806	8.78005	9.92855	10.2289	0	1642	0	0	73	1	1	0	0	0	0	1	1	0	0	0	0	1	0	1	0	0	1	0	0	-	2781	0	5	2	3	1.80971	1.28576	0.650368	0.765	0.528408	-0.973877
file_name083	200355	17	0	2054	508.89	83.7756	39.5235	8.79094	6.80758	5.43561	6.55881	7.56729	0	1611	0	0	62	0	1	1	0	0	0	0	0	0	0	0	1	0	0	0	1	0	1	1	1	+	2780	0	5	3	4	1.45696	0.93768	0.382263	0.476703	0.281786	-1.09677
file_name084	200362	151	0	460	1026.64	321.534	205.475	12.0969	11.1163	9.41998	10.4433	10.7756	0	2199	0	0	54	1	1	1	1	0	1	0	1	1	0	0	1	0	1	1	0	0	1	0	0	-	2779	0	5	2	2	1.29091	1.04826	0.768279	0.810358	0.72351	-0.497462
file_name086	200387	150	0	25	680.982	267.784	205.815	11.1772	10.0041	8.35328	9.57007	9.87248	0	2660	0	0	76	0	1	1	0	1	0	0	1	1	0	0	0	1	1	1	0	0	1	0	0	-	2777	0	5	3	5	0.967782	0.687182	0.472247	0.508041	0.434165	-0.752266
file_name087	200416	191	0	152	600.366	177.72	98.1972	10.6303	9.19024	7.5948	8.60976	9.4038	0	2612	0	0	72	0	0	0	0	0	0	0	0	1	0	0	0	1	0	0	1	0	1	1	1	+	2773	0	5	2	4	1.34667	0.92344	0.547867	0.598578	0.493913	-0.958577
file_name088	200448	130	1	901	916.055	293.68	175.711	11.5754	10.5057	8.82401	9.92347	10.2855	1	2185	1	0	73	0	0	0	0	1	0	0	1	1	0	0	0	0	0	0	1	0	1	1	1	+	2771	0	5	3	5	1.63705	1.19491	0.712478	0.768939	0.652408	-0.774455
file_name089	200461	158	0	1032	773.75	221.065	101.604	11.1106	9.61914	8.59284	9.44066	9.94975	0	2604	0	0	73	1	1	1	0	0	1	0	1	1	0	0	1	1	0	1	0	1	0	1	2	+	2770	0	5	2	3	1.59266	1.28824	0.88372	0.99067	0.769934	-0.737152
file_name090	200493	220	0	508	727.98	231.807	130.361	11.0414	9.62918	8.33877	9.25489	9.92005	0	2604	0	0	58	1	0	0	0	0	0	0	0	1	0	0	0	0	0	1	0	0	1	0	0	-	2766	1	5	1	1	1.55059	1.14592	0.736446	0.771742	0.698895	-0.835399
file_name092	200566	183	0	1354	777.874	227.387	88.7692	10.5882	8.71872	8.92689	8.98322	9.27488	0	77	0	0	60	1	0	0	0	0	0	0	0	1	0	0	0	1	0	0	1	0	1	1	1	+	2758	0	5	2	2	1.68714	1.17112	0.57319	0.720142	0.416846	-1.03927
file_name093	200592	112	0	14	781.453	226.563	109.317	11.1719	9.53119	8.45322	9.57633	10.1281	0	2610	0	0	65	1	1	1	0	0	1	1	1	0	0	0	1	0	0	1	0	0	1	0	0	-	2755	0	5	2	3	1.51181	1.06694	0.61664	0.681906	0.547203	-0.918942
file_name094	200613	224	0	1412	907.657	286.358	123.497	11.4509	9.33301	8.94149	10.0615	10.4616	0	2269	0	0	72	1	0	0	0	1	0	0	1	0	0	0	0	1	1	1	0	0	1	0	0	-	2751	0	5	1	2	1.75693	1.2988	0.63828	0.774599	0.493247	-0.838866
file_name095	200616	69	0	155	719.774	265.573	134.384	11.5759	10.1177	8.98553	9.96112	10.4226	0	2637	0	0	70	1	0	0	0	0	0	0	0	0	0	0	0	0	0	0	1	0	1	1	1	+	2751	1	5	3	4	1.48668	1.14562	0.672844	0.762708	0.577235	-0.767817
file_name097	200707	114	0	2	803.833	221.314	116.13	11.0643	9.58062	8.50682	9.41814	9.9258	0	755	0	0	73	1	0	0	0	0	0	0	0	1	0	0	0	1	1	0	1	0	1	1	1	+	2738	0	5	2	3	1.45803	1.10817	0.820825	0.862278	0.776723	-0.817195
file_name098	200715	70	0	326	829.436	206.522	70.4377	10.6771	8.3344	8.06334	9.0275	9.71471	0	126	0	0	54	1	1	0	0	1	0	0	1	1	0	0	1	1	0	0	1	0	1	1	1	+	2738	0	5	4	4	1.73345	1.35212	0.892687	0.988317	0.790944	-1.00489
file_name100	200733	74	0	3371	970.815	371.544	152.922	11.9807	10.2421	9.78377	10.3432	10.9553	0	1322	0	0	64	1	1	1	0	1	0	0	1	0	0	0	1	1	0	1	0	0	1	0	0	-	2736	0	5	2	2	0.986558	0.91058	0.585426	0.674785	0.490355	0.353553
file_name101	200748	133	1	543	906.194	262.622	128.681	11.3741	9.73105	9.28439	9.80932	10.2488	1	1279	0	1	84	1	1	0	0	0	1	0	1	0	0	0	0	1	1	1	0	0	1	0	0	-	2732	0	5	3	4	1.67361	1.36505	0.874712	1.00518	0.735906	-0.710934
file_name102	200759	192	0	26	753.25	228.784	93.8181	11.0827	8.81155	8.30882	9.47065	10.1662	0	2062	0	0	81	1	1	0	0	1	0	0	1	1	0	0	0	1	0	0	1	0	1	1	1	+	2732	0	5	5	6	1.67454	1.19949	0.596526	0.71269	0.472937	-1.0472
file_name103	200798	7	0	146	814.998	252.275	135.904	11.3241	9.80429	8.64891	9.77786	10.2297	0	2615	0	0	54	1	0	0	0	0	0	0	0	1	0	0	1	0	0	0	1	0	1	1	1	+	2725	0	5	2	2	1.49442	1.08315	0.724129	0.752152	0.694315	-0.821873
file_name104	200806	97	1	106	1059.5	252.452	101.81	11.1251	8.90206	8.81105	9.86477	10.1054	1	2168	0	1	76	0	1	1	0	0	1	0	1	0	0	0	0	1	1	1	0	1	0	1	2	+	1989	0	5	3	5	1.86365	1.43238	0.875501	0.986802	0.757085	-0.798047
file_name105	200832	44	0	1076	852.101	234.684	99.4834	11.0798	9.10718	8.56153	9.64617	10.075	0	25	0	0	78	1	0	0	0	0	0	0	0	0	0	0	0	0	0	0	1	0	1	1	1	+	2722	0	5	3	4	1.73949	1.31269	0.786852	0.900111	0.666354	-0.815683
file_name106	200869	196	0	732	571.344	112.211	26.4855	9.54886	6.35024	6.3384	7.59399	8.48717	0	842	0	0	72	1	0	0	0	0	0	0	0	0	1	0	0	1	0	0	1	0	1	1	1	+	2716	0	5	2	3	1.5815	1.07997	0.494623	0.598365	0.384251	-1.02282
file_name107	200910	139	0	167	892.219	221.807	111.201	10.9164	9.44928	8.04667	9.12671	9.89942	0	2585	0	0	69	1	0	0	0	1	0	0	1	0	0	0	1	1	0	1	0	0	1	0	0	-	2709	0	5	1	2	1.68725	1.2326	0.827201	0.886498	0.764112	-1.0239
file_name108	200913	146	1	7	866.242	164.68	29.0714	10.3926	7.21484	7.87054	8.87747	9.53768	1	520	1	0	73	0	0	0	0	0	0	0	1	1	0	0	0	0	0	1	0	0	1	0	0	-	2710	0	5	1	3	1.76672	1.34626	0.671852	0.83269	0.500734	-0.857163
file_name110	200964	194	0	9	587.567	239.291	185.274	10.9722	10.1256	7.88343	9.02311	9.47349	0	2014	0	0	45	1	1	0	0	1	0	0	1	1	0	0	0	1	0	1	0	0	1	0	0	-	2700	0	5	2	2	0.712614	0.480745	0.345709	0.352288	0.338709	-0.585248
file_name111	200999	212	1	346	631.038	148.334	46.0577	10.0973	7.45573	7.1747	8.26877	9.09306	1	760	0	1	70	0	0	0	0	0	0	1	1	0	0	0	0	1	1	1	0	0	1	0	0	-	2696	0	5	1	3	1.61183	1.17829	0.60057	0.721913	0.47147	-0.895112
file_name112	201009	102	0	184	738.057	220.984	168.222	10.6355	9.62845	7.77873	8.6861	9.32342	0	68	0	0	67	1	0	0	0	0	0	0	0	0	0	0	0	1	0	1	0	0	1	0	0	-	2695	0	5	0	1	1.18695	0.84376	0.678191	0.690813	0.664762	-0.843794
file_name113	201018	100	0	10	1137.84	360.068	212.804	11.7054	9.90532	9.27555	10.4851	10.5786	0	1225	0	0	65	1	0	0	0	0	1	1	1	0	0	0	0	1	0	1	0	0	1	0	0	-	2694	0	5	1	2	1.5949	1.13438	0.663165	0.733788	0.588027	-0.856538
file_name114	201021	122	0	1202	997.572	325.508	105.682	11.8444	9.55922	9.48007	10.5151	10.8535	0	2584	0	0	77	1	1	1	1	1	0	0	1	0	0	0	0	1	1	1	0	0	1	0	0	-	2694	0	5	3	4	1.76833	1.32922	0.737084	0.866146	0.599772	-0.828836
file_name115	201025	156	0	1304	694.752	206.348	100.52	10.8147	9.24167	8.10485	9.14657	9.69712	0	18	0	0	80	1	0	0	0	0	0	0	0	0	0	0	0	0	0	0	1	0	1	1	1	+	2694	0	5	3	4	1.62576	1.21375	0.688146	0.773221	0.597633	-0.809575
file_name116	201027	10	0	1088	996.143	262.451	154.544	11.1646	9.72847	9.21654	9.74875	9.82722	0	2570	0	0	68	1	0	0	1	1	0	0	1	0	0	1	0	0	1	1	0	1	0	1	2	+	2087	0	5	1	3	1.57289	1.30314	0.949472	1.00719	0.888067	-0.537203
file_name117	201032	229	0	1717	1017.2	308.85	147.648	11.7515	10.2201	9.48403	10.3324	10.5363	0	2551	0	0	64	1	1	1	0	1	0	0	1	0	0	0	0	0	0	1	0	0	1	0	0	-	2693	0	5	2	2	1.67853	1.30796	0.840299	0.933265	0.74139	-0.810372
file_name118	201034	153	0	27	867.682	419.64	235.551	12.5424	11.3002	10.1322	11.0963	11.1865	0	2575	0	0	52	1	0	0	0	0	1	1	1	1	0	0	0	0	0	0	1	0	1	1	1	+	2693	0	5	3	3	1.17229	0.983624	0.762961	0.803658	0.719662	-0.488467
file_name119	201038	233	0	31	731.178	216.151	117.869	11.2317	9.93455	8.36539	9.49997	10.0677	0	2344	0	0	76	1	0	0	1	1	0	1	1	0	0	0	0	0	1	1	0	0	1	0	0	-	2692	0	5	2	3	1.41633	0.999136	0.672937	0.712103	0.631268	-0.904492
file_name120	201044	94	0	3812	785.792	280.782	205.452	11.0683	9.90117	8.32548	9.25217	9.78764	0	2390	0	0	63	1	1	1	1	0	0	0	1	1	0	0	1	1	0	1	0	0	1	0	0	-	2690	0	5	2	2	1.25263	0.963449	0.671815	0.737396	0.602041	-0.743407
file_name122	201113	178	0	221	806.123	230.233	126.069	10.8491	9.58127	8.00823	9.12477	9.66134	0	593	0	0	83	0	0	0	0	0	0	0	0	1	0	1	0	0	0	0	1	0	1	1	1	+	2683	0	5	3	6	1.49254	1.04719	0.549682	0.621181	0.473613	-0.848489
file_name123	201128	135	0	2909	674.113	195.66	92.5497	10.6192	8.71618	7.9085	8.83879	9.54398	0	1872	0	0	54	1	0	0	0	0	0	0	1	0	0	0	0	1	0	1	0	0	1	0	0	-	2682	1	5	2	2	1.59108	1.09516	0.49218	0.593061	0.384852	-1.03086
file_name124	201158	1	0	0	611.146	197.687	141.899	10.5347	9.35373	7.65407	8.6162	9.18197	0	2563	0	0	58	1	0	0	0	0	1	0	1	0	0	0	0	0	0	1	0	0	1	0	0	-	2680	1	5	2	2	1.2151	0.909325	0.561026	0.611187	0.507658	-0.494204
file_name125	201204	197	0	6082	533.339	91.5807	48.0594	9.05034	7.9575	5.87743	6.37673	7.29897	0	800	0	0	72	1	0	0	0	1	0	0	0	0	0	1	1	1	0	0	1	0	1	1	1	+	2674	0	5	2	4	0.93942	0.65047	0.546846	0.53485	0.559609	-0.887261
file_name126	201288	128	0	77	983.197	278.325	148.862	11.6425	10.4483	9.18383	10.065	10.3804	0	2217	0	0	75	1	0	0	0	0	1	1	1	0	0	1	0	0	0	1	0	1	0	1	2	+	2662	0	5	2	4	1.6257	1.20919	0.809217	0.879494	0.734447	-0.898562
file_name127	201299	109	0	765	982.858	444.003	269.183	12.3056	10.9221	9.71508	10.8097	11.148	0	2542	0	0	60	1	1	0	0	0	1	0	1	1	0	0	0	0	0	1	0	0	1	0	0	-	2661	1	5	3	3	1.49422	1.09435	0.645032	0.724948	0.560007	-0.84086
file_name128	201318	47	0	295	1298.92	320.381	159.508	11.5474	10.1616	9.51971	10.1104	10.2475	0	2547	0	0	56	1	1	1	1	1	0	1	1	0	0	0	1	1	0	1	0	0	1	0	0	-	2660	0	5	2	2	1.9202	1.5575	0.975044	1.10644	0.83525	-0.736083
file_name129	201327	54	0	5743	892.044	235.828	110.851	11.1365	9.66399	8.85953	9.47163	9.94808	0	1100	0	0	77	1	0	0	0	0	0	1	1	1	0	1	1	1	0	0	1	0	1	1	1	+	2659	1	5	5	7	1.30699	1.14983	0.845103	0.886164	0.801417	-0.26836
file_name130	201330	208	0	497	947.999	311.996	125.79	11.757	10.0524	8.63018	9.70304	10.7698	0	1271	0	0	81	1	0	0	0	0	0	0	0	0	0	0	0	0	0	1	0	0	1	0	0	-	2659	0	5	1	2	1.18545	0.874544	0.465843	0.557869	0.367933	-0.79114
file_name131	201385	138	0	65	802.095	220.204	126.959	10.7772	9.16326	7.98034	9.14444	9.72031	0	2520	0	0	65	1	0	0	0	0	1	0	1	0	0	1	1	1	0	0	1	0	1	1	1	+	2652	0	5	3	5	1.62452	1.18255	0.770398	0.823257	0.71416	-0.936488
file_name132	201399	180	0	6981	991.675	214.296	179.061	10.4223	10.0219	8.03233	7.06329	8.21942	0	411	0	0	58	1	0	0	0	0	0	0	0	0	0	0	0	0	0	1	0	0	1	0	0	-	2651	0	5	0	0	0.754255	0.585871	0.551329	0.536201	0.567423	-0.418187
file_name134	201446	244	0	17	740.504	217.603	143.777	10.7916	9.49822	8.11539	9.01547	9.60547	0	2507	0	0	64	1	0	0	1	0	0	0	1	0	0	0	0	0	0	1	0	0	1	0	0	-	2644	0	5	1	1	1.25317	0.955356	0.754266	0.747717	0.761234	-0.744057
file_name135	201454	140	0	2616	660.401	197.996	47.0528	10.7408	8.12505	8.05496	9.14994	9.74423	0	10	0	0	72	0	0	0	1	0	0	0	1	1	0	0	0	1	0	1	0	0	1	0	0	-	2644	0	5	1	3	1.62708	1.20382	0.661946	0.770449	0.546507	-0.856252
file_name136	201483	129	0	20	838.364	254.899	129.657	11.4628	9.82242	8.83493	10.0231	10.3832	0	2063	0	0	73	0	0	0	0	0	0	0	0	0	0	0	0	1	0	1	0	1	0	1	2	+	1969	0	5	0	2	1.47452	1.05794	0.685702	0.736913	0.631218	-0.863296
file_name137	201487	154	0	128	601.059	288.436	193.265	11.5004	10.2451	8.82065	9.83453	10.2439	0	2521	0	0	53	1	1	0	0	0	1	0	1	0	0	0	0	1	0	0	1	0	1	1	1	+	2639	0	5	4	4	1.23448	1.0372	0.790464	0.839968	0.737796	-0.49003
file_name139	201542	230	0	641	755.677	259.904	179.367	11.7148	10.8509	8.70141	9.83675	10.3284	0	22	0	0	67	1	1	1	1	1	0	0	1	1	0	0	0	1	0	1	0	0	1	0	0	-	2632	0	5	2	3	1.20049	0.771699	0.411458	0.43496	0.386453	-1.01532
file_name140	201582	169	0	68	1002.28	450.275	349.654	12.1915	10.8807	9.81143	10.8933	10.8222	0	2500	0	0	55	1	1	0	0	0	1	0	1	1	0	0	1	1	0	1	0	0	1	0	0	-	2626	0	5	2	2	0.90631	0.589609	0.435185	0.43781	0.432392	-0.803392
file_name141	201588	16	0	820	1048.07	273.769	79.3399	11.3441	8.79466	9.00216	10.144	10.3555	0	1043	0	0	77	0	0	0	0	0	0	0	0	0	0	0	1	0	0	0	1	0	1	1	1	+	2625	0	5	3	5	1.86568	1.40962	0.777788	0.915522	0.63125	-0.785759
file_name142	201596	250	1	248	718.753	178.48	111.43	10.3797	9.30556	8.15054	8.21711	8.95439	1	79	1	0	72	1	1	1	0	0	0	0	0	0	0	0	1	1	0	1	0	0	1	0	0	-	2624	0	5	1	2	1.44089	1.249	0.804962	0.866468	0.739525	-0.673281
file_name143	201612	23	0	568	623.104	174.364	110.196	10.399	9.45615	7.44196	8.23233	8.93212	0	269	0	0	86	1	1	0	0	0	1	0	1	1	0	0	0	1	0	1	0	0	1	0	0	-	2622	0	5	3	4	1.39175	1.05484	0.589879	0.675623	0.498653	-0.808711
file_name144	201617	228	1	84	1171.07	382.743	267.777	12.1255	11.673	9.71682	9.71936	9.91818	1	15	1	0	63	1	0	0	0	0	0	0	0	0	0	0	0	1	0	0	1	0	1	1	1	+	2620	0	5	2	2	1.23515	1.14163	1.2154	1.12429	1.31233	-0.291321
file_name145	201620	144	0	346	959.096	252.855	117.132	11.3053	9.76805	8.65061	9.73649	10.2677	0	2489	0	0	58	0	1	1	0	0	0	0	0	1	0	0	1	0	0	1	0	0	1	0	0	-	2620	0	5	1	2	1.73048	1.29623	0.863426	0.92167	0.80146	-0.948761
file_name146	201629	39	0	1393	795.369	244.63	123.839	11.2607	9.56571	8.50955	9.64059	10.245	0	2479	0	0	61	1	0	0	0	0	0	0	0	0	0	0	0	1	0	0	1	0	1	1	1	+	2620	0	5	2	2	1.50913	1.07433	0.675357	0.748805	0.597214	-1.0478
file_name147	201638	42	0	272	796.227	200.96	87.711	10.7013	8.79052	7.98004	9.04537	9.70277	0	755	0	0	69	1	1	0	0	0	0	0	0	1	0	1	0	0	0	1	0	0	1	0	0	-	2619	0	5	1	3	1.63234	1.20498	0.735374	0.7956	0.671298	-0.884976
file_name148	201662	160	0	54	849.091	292.422	208.214	11.4826	10.4071	8.58768	9.8004	10.2295	0	1404	0	0	77	0	1	1	1	1	0	0	1	0	0	0	0	0	0	1	0	1	0	1	2	+	176	0	5	3	5	1.35449	0.968197	0.596702	0.646995	0.543195	-0.824567
file_name149	201672	115	0	18231	758.829	257.986	147.862	11.6509	10.9034	9.4458	9.61281	9.90562	0	46	0	0	78	1	1	0	0	0	0	0	0	1	0	0	0	1	0	1	0	0	1	0	0	-	2613	0	5	2	3	1.15484	0.861086	0.565817	0.598559	0.530982	-0.600499
file_name150	201702	50	1	63	933.883	225.043	97.4232	10.9289	9.10454	8.25507	9.45195	9.94748	1	1295	1	0	73	0	1	1	0	1	0	0	1	1	0	0	1	0	0	1	0	0	1	0	0	-	2611	0	5	2	4	1.81601	1.33181	0.793655	0.847275	0.736607	-0.870844
file_name151	201710	33	0	519	812.328	167.891	71.5358	10.2853	8.64228	7.57236	8.60774	9.20238	0	25	0	0	74	0	0	0	0	1	0	0	0	1	0	0	0	0	0	0	1	0	1	1	1	+	2610	0	5	2	4	1.64112	1.21353	0.655359	0.735854	0.569718	-0.842093
file_name152	201762	165	0	12	1196.29	353.914	190.727	11.4515	9.68422	8.77808	9.99794	10.4692	0	1306	0	0	60	1	0	0	0	0	1	1	0	1	0	0	1	1	0	1	0	0	1	0	0	-	2603	0	5	0	0	1.81596	1.25859	0.748409	0.813506	0.679151	-1.21073
file_name153	201768	103	0	670	733.091	181.318	58.1269	10.4295	7.8359	7.78772	8.70784	9.44064	0	794	0	0	59	1	0	0	0	0	0	1	1	0	0	0	0	0	0	1	0	1	0	1	2	+	216	0	5	1	1	1.64291	1.24376	0.746039	0.814987	0.672684	-0.858235
file_name155	201798	62	0	96	890.122	199.168	67.3941	10.9068	9.08	8.3517	9.3372	9.92117	0	107	0	0	88	1	0	0	0	0	0	0	0	0	0	0	0	0	0	0	1	0	1	1	1	+	2597	0	5	3	4	1.72409	1.33791	0.705879	0.825383	0.578736	-0.817853
file_name156	201808	35	0	310	854.49	252.539	145.858	11.1534	10.0196	8.63597	9.28251	9.91366	0	1890	0	0	73	1	0	0	0	0	0	1	0	0	0	0	0	0	0	1	0	1	0	1	2	+	58	0	5	0	1	1.50058	1.19157	0.85009	0.911636	0.784611	-0.72104
file_name157	201809	173	0	45	1048.93	314.571	117.723	11.661	9.28266	9.04529	10.3404	10.7566	0	13	0	0	63	1	0	0	0	0	0	0	0	1	0	0	0	1	0	1	0	0	1	0	0	-	2596	0	5	0	0	1.76561	1.27211	0.739565	0.839889	0.632827	-1.08321
file_name158	201842	181	0	46	730.806	232.086	146.623	10.9918	9.70835	8.52003	9.18977	9.76603	0	2457	0	0	68	1	1	0	0	0	0	1	1	0	0	0	1	0	0	1	0	1	0	1	2	+	2590	0	5	2	3	1.43349	1.1147	0.815452	0.864486	0.763283	-0.75327
file_name159	201863	41	0	102	973.566	322.036	259.681	11.4898	10.9334	8.21966	9.17692	9.81962	0	2461	0	0	67	0	0	0	0	0	0	0	1	0	0	0	0	0	0	1	0	0	1	0	0	-	2588	0	5	1	3	1.18353	0.806024	0.607414	0.624226	0.589527	-1.0059
file_name160	201924	243	0	13	848.26	256.032	109.89	11.2234	9.38983	8.42278	9.63281	10.2623	0	83	0	0	52	1	0	0	0	0	0	0	0	0	0	0	1	0	0	1	0	0	1	0	0	-	2581	1	5	1	1	1.60913	1.20803	0.78006	0.867821	0.686689	-0.899086
file_name161	201925	126	1	23	739.484	140.422	49.8873	10.0125	7.88985	7.38671	8.36026	9.01564	1	368	1	0	83	1	1	0	0	1	0	0	1	1	0	0	0	1	0	1	0	0	1	0	0	-	2581	0	5	3	4	1.7518	1.344	0.783198	0.942555	0.613654	-0.814338
file_name163	201948	83	0	10288	744.219	173.562	94.5164	10.3451	8.92314	7.87486	8.54814	9.05822	0	2171	0	0	82	0	0	0	0	0	0	0	0	0	0	0	0	1	0	1	0	0	1	0	0	-	2576	0	5	1	3	1.373	0.954944	0.593193	0.628501	0.555629	-0.949435
file_name164	201968	136	0	1	798.851	199.159	100.827	10.7033	8.98822	7.96968	8.9734	9.70425	0	1441	0	0	78	1	0	0	0	0	1	1	1	0	0	1	0	1	0	1	0	0	1	0	0	-	2574	0	5	2	4	1.63843	1.20349	0.807319	0.845092	0.767131	-0.914431
file_name165	201969	40	1	12522	869.49	216.424	50.6342	10.5945	8.65577	8.61207	8.97962	9.30097	1	91	1	0	73	1	0	0	0	0	0	1	1	0	0	0	0	0	0	1	0	0	1	0	0	-	2574	0	5	1	2	1.6433	1.14051	0.573354	0.651168	0.490566	-0.975472
file_name166	201970	65	0	1	645.558	173.271	92.5828	11.706	11.3958	9.3308	8.65848	8.73621	0	2449	0	0	58	1	0	0	0	0	0	0	0	0	0	0	0	1	0	1	0	0	1	0	0	-	2574	0	5	0	0	1.4215	1.08116	0.766038	0.832912	0.69489	-0.794229
file_name167	201988	216	0	5	697.109	179.664	114.797	10.617	9.65247	7.86611	8.577	9.25375	0	2396	0	0	76	1	0	0	0	0	0	0	0	0	0	0	0	0	0	1	0	0	1	0	0	-	2570	0	5	1	2	1.46781	1.17289	0.760076	0.860241	0.653509	-0.77683
file_name168	202004	68	0	4310	677.195	143.894	54.0394	10.0331	8.05774	7.91466	8.48517	8.81642	0	252	0	0	87	1	1	0	0	0	0	0	0	0	0	0	0	1	0	1	0	0	1	0	0	-	2569	0	5	2	3	1.39997	1.05456	0.607476	0.722808	0.484772	-0.693129
file_name169	202023	25	0	1362	820.583	330.268	226.3	11.5125	10.4372	8.75723	9.71234	10.2291	0	2427	0	0	60	1	1	0	0	0	0	0	1	1	0	0	0	1	0	1	0	1	0	1	2	+	1599	0	5	2	2	1.4307	1.00629	0.692102	0.705003	0.678376	-0.949827
file_name170	202051	257	0	229	1099.25	427.733	201.991	12.5113	10.9301	10.0795	11.2718	11.2866	0	2435	0	0	76	1	1	1	1	1	0	0	1	0	0	0	0	1	0	1	0	0	1	0	0	-	2561	0	5	3	4	1.67932	1.2637	0.762679	0.860791	0.658295	-0.789284
file_name171	202056	29	0	14	681.085	187.392	97.0923	10.5947	8.81066	7.66764	8.81958	9.5849	0	629	0	0	77	0	0	0	0	0	1	0	1	0	0	0	0	0	0	1	0	0	1	0	0	-	2561	0	5	2	4	1.52254	1.11497	0.689961	0.780129	0.594029	-0.892275
file_name173	202098	118	0	509	849.121	271.459	149.876	11.3147	9.53267	8.83184	9.83333	10.2482	0	1587	0	0	60	1	1	0	0	1	0	1	1	1	0	0	1	1	0	1	0	0	1	0	0	-	2555	0	5	2	2	1.5348	1.1521	0.668994	0.773645	0.557652	-0.761903
file_name174	202104	125	0	535	860.534	209.592	147.594	10.7997	9.77814	8.1592	9.1449	9.44561	0	2445	0	0	61	0	1	1	0	0	0	0	0	1	0	0	1	1	0	1	0	0	1	0	0	-	2555	1	5	2	3	1.31123	0.933202	0.642511	0.674778	0.608181	-0.784716
file_name175	202170	226	0	690	721.232	196.485	85.6492	10.7075	8.87245	7.82799	9.0001	9.67853	0	369	0	0	76	0	1	1	0	0	1	0	1	0	0	0	1	1	0	0	1	0	1	1	1	+	2540	0	5	5	7	1.61158	1.13824	0.612152	0.698561	0.52022	-1.03934
file_name176	202172	186	0	23	664.137	203.317	119.874	10.5519	9.22799	7.37116	8.43338	9.31609	0	413	0	0	83	1	0	0	0	0	0	0	1	0	0	1	0	1	0	1	0	0	1	0	0	-	2542	0	5	2	4	1.43357	0.966396	0.513703	0.583608	0.43933	-1.08536
file_name177	202207	236	0	12	838.102	248.408	158.302	11.0549	9.70017	8.2602	9.39172	9.93341	0	988	0	0	62	1	1	1	1	1	0	0	1	1	0	0	0	1	0	1	0	1	0	1	2	+	840	0	5	2	2	1.56627	1.1214	0.595279	0.715217	0.467675	-0.964461
file_name178	202226	176	0	4398	1152.91	382.952	173.583	11.8298	9.97242	9.70194	10.5395	10.631	0	2020	0	0	62	1	1	0	0	1	0	0	1	1	0	0	1	0	0	1	0	0	1	0	0	-	2536	0	5	2	2	1.88294	1.3783	0.707673	0.873128	0.531642	-0.974234
file_name179	202232	15	0	38	984.989	349.726	227.196	12.1825	11.0943	9.43046	10.6683	10.8642	0	2410	0	0	51	1	1	1	0	0	1	0	1	0	0	0	0	0	0	0	1	0	1	1	1	+	2536	0	5	4	4	1.31936	0.87812	0.584047	0.610853	0.555527	-1.0527
file_name180	202319	66	0	53	766.292	227.643	108.967	11.3014	9.81356	8.4401	9.65387	10.2214	0	2394	0	0	56	1	0	0	0	0	0	0	0	0	0	0	0	0	0	1	0	0	1	0	0	-	2525	0	5	0	0	1.53825	1.11791	0.696309	0.794123	0.592243	-0.926922
file_name181	202345	81	0	1732	658.782	202.805	75.1736	10.6175	8.72321	7.75088	8.75633	9.47657	0	2385	0	0	77	0	0	0	0	1	0	0	1	0	0	0	0	0	1	0	1	0	1	1	1	+	2520	0	5	4	6	1.56814	1.13612	0.693459	0.724809	0.660105	-0.878582
file_name182	202355	76	0	259	639.769	130.582	65.3103	10.0959	8.68597	7.5132	8.41493	8.80984	0	732	0	0	71	1	1	0	1	1	0	1	1	1	0	0	1	1	0	1	0	0	1	0	0	-	2519	0	5	2	3	1.57043	1.21986	0.778735	0.849886	0.703037	-0.797681
file_name183	202393	253	0	333	960.806	290.938	52.825	11.4513	8.50187	8.9189	10.0919	10.5588	0	911	0	0	85	1	0	0	1	0	1	0	1	0	0	1	0	0	0	1	0	0	1	0	0	-	2513	1	5	3	5	1.83145	1.34139	0.662746	0.811223	0.504778	-0.962276
file_name185	202451	184	0	124	860.745	219.024	100.385	11.1394	9.65989	8.68786	9.69551	9.93494	0	1760	0	0	53	1	0	0	0	0	0	1	1	1	0	0	0	0	0	0	1	0	1	1	1	+	2507	0	5	3	3	1.58678	1.18961	0.74913	0.819384	0.674386	-0.65861
file_name186	202456	209	1	10	1076.97	285.658	44.3465	11.5443	8.31534	9.40302	10.2699	10.6519	1	1633	1	0	75	1	0	0	0	0	0	0	0	0	0	0	0	0	0	0	1	0	1	1	1	+	2507	0	5	3	4	1.80545	1.42298	0.693507	0.880541	0.494518	-0.787947
file_name187	202486	104	0	392	1151.23	181.383	84.6156	10.4235	8.50478	8.21438	9.09284	9.35236	0	60	0	0	59	1	1	0	0	1	0	0	1	0	0	0	0	0	0	1	0	0	1	0	0	-	2501	0	5	2	2	1.82093	1.43489	0.799886	0.937803	0.653152	-0.708739
file_name188	202488	187	0	36	806.132	197.991	101.779	10.6138	9.07127	7.90203	8.82456	9.57176	0	2369	0	0	64	1	0	0	0	0	0	0	0	1	0	0	1	0	0	0	1	0	1	1	1	+	2501	0	5	2	2	1.58503	1.19486	0.649561	0.780833	0.509898	-0.965744
file_name189	202496	210	0	20	746.127	190.493	90.9428	10.6379	8.86282	7.97488	8.94228	9.61972	0	2361	0	0	64	1	0	0	1	0	0	0	1	1	0	0	0	1	1	1	0	0	1	0	0	-	2500	0	5	1	1	1.5981	1.23665	0.769872	0.884688	0.647716	-0.903661
file_name190	202542	127	0	185	851.728	276.342	144.652	11.4738	9.92642	8.79211	9.92217	10.4021	0	10	0	0	79	1	0	0	0	0	1	0	1	1	0	1	0	1	0	1	0	0	1	0	0	-	2494	0	5	2	4	1.62051	1.21123	0.874993	0.903836	0.844305	-0.85186
file_name191	202553	86	0	552	717.628	133.15	59.0191	9.85193	7.74423	7.07357	8.03065	8.88696	0	186	0	0	88	0	0	0	0	1	0	0	1	0	0	0	0	1	0	0	1	0	1	1	1	+	2493	0	5	4	6	1.63444	1.17087	0.645091	0.745126	0.538662	-0.961893
file_name193	202647	61	0	18663	860.625	314.208	163.051	11.6724	10.9917	9.95032	9.56322	9.3502	0	2346	0	0	61	0	1	1	1	0	1	0	1	1	0	0	1	1	1	1	0	0	1	0	0	-	2483	0	5	2	3	1.42055	1.00883	0.512066	0.638887	0.377139	-0.870381
file_name194	202649	5	0	60768	643.581	196.195	45.2143	10.055	9.62113	8.05984	7.26931	7.37564	0	2351	0	0	57	0	0	0	0	0	1	0	1	0	1	0	1	0	1	1	0	0	1	0	0	-	2483	0	5	1	2	1.31706	0.872659	0.428884	0.495822	0.357667	-0.916421
file_name195	202654	78	0	8	857.522	194.406	113.813	10.885	9.56854	8.13587	9.23119	9.7862	0	2368	0	0	74	0	0	0	1	0	0	1	1	0	0	0	1	1	0	0	1	0	1	1	1	+	2482	0	5	3	5	1.49865	1.12141	0.709915	0.795055	0.619333	-0.798113
file_name196	202660	247	0	1389	598.962	157.496	58.4255	10.2545	8.42169	7.93258	8.49029	8.98922	0	737	0	0	84	1	0	0	0	0	0	0	0	0	0	0	0	1	0	1	0	0	1	0	0	-	2480	0	5	1	2	1.4661	1.12527	0.664203	0.766959	0.554879	-0.730832
file_name199	202701	117	1	792	473.748	111.614	46.9688	9.78912	8.15013	7.69025	7.71079	8.47493	1	30	0	1	77	1	0	0	0	0	0	0	0	0	0	0	0	0	0	0	1	0	1	1	1	+	2477	0	5	3	4	1.44016	1.15109	0.94386	0.979632	0.905802	-0.621421
file_name200	202727	67	0	3063	659.546	151.302	73.9991	10.4686	9.08867	7.80255	8.55504	9.1935	0	37	0	0	69	1	0	0	0	0	0	0	0	0	0	0	0	1	0	0	1	0	1	1	1	+	2475	1	5	3	4	1.39153	0.949738	0.529216	0.59844	0.455568	-0.965327
[truncated: 10 more columns]
